# Supplementary material for: A photoactivatable Cre-loxP system for spatiotemporal genetic manipulation in mouse taste buds
Source: J Biol Chem. 2026 Apr 27;302(6):113085. doi: 10.1016/j.jbc.2026.113085 (PMC13224070; doi:10.1016/j.jbc.2026.113085)
Supplement: Supplementary material [file mmc1.xlsx]

## Sheet: Table S1
Table S1 The result of One-way ANOVA with post hoc Tukey HSD test for p-day optimization for PA-Cre activation (Fig. 2).
Stained (primary antibody)	Variable	One-way ANOVA		post hoc Tukey HSD test
		F	p	p-day 1 vs. p-day 3	p-day 1 vs. p-day 7	p-day 1 vs. p-day 14	p-day 3 vs. p-day 7	p-day 3 vs. p-day 14	p-day 7 vs. p-day 14
Gnat3	Gnat3-positive taste buds (n)	0.640	0.611	0.559	0.922	0.974	0.883	0.787	0.997
	tdTomato-positive taste buds (n)	4.662	0.036	0.965	0.477	0.077	0.275	0.04	0.538
	coexpressing taste buds (n) (Gnat3-positive and tdTomato-positive) (Fig. 2C)	5.270	0.027	>0.999	0.826	0.036	0.826	0.036	0.121
	tdTomato ratio (%) (tdTomato-positive/Gnat3-positive)	4.831	0.033	0.959	0.465	0.073	0.257	0.037	0.53
	coexpression ratio (%) (Gnat3-positive and tdTomato-positive/Gnat3-positive) (Fig. 2D)	5.549	0.023	>0.999	0.806	0.032	0.806	0.032	0.113
Car4	Car4-positive taste buds (n)	0.190	0.901	>0.999	>0.999	0.909	>0.999	0.933	0.933
	tdTomato-positive taste buds (n)	5.099	0.029	0.994	0.953	0.049	0.865	0.034	0.102
	coexpressing taste buds (n) (Car4-positive and tdTomato-positive) (Fig. 2F)	5.000	0.031	0.86	0.445	0.095	0.165	0.032	0.657
	tdTomato ratio (%) (tdTomato-positive/Car4-positive)	5.080	0.029	0.993	0.937	0.049	0.832	0.034	0.111
	coexpression ratio (%) (Car4-positive and tdTomato-positive/Car4-positive) (Fig. 2G)	4.664	0.036	0.817	0.447	0.13	0.146	0.038	0.777
Dox was administrated for 14 consecutive days (experimental days 1-14).Mice received a single blue-light-illumination (2 h) on experimental day 14. The expression of tdTomato in taste buds was analyzed at p-day 1, 3, 7, or 14 (experimental day 15, 17, 21, or 28).

## Sheet: Table S2
Table S2 The unpaired Student's t-test results for illumination duration optimization for PA-Cre activation (Fig. 4).
Stained (primary antibody)	Variable	F	p
Gnat3	Gnat3-positive taste buds (n)	0.762	0.489
	tdTomato-positive taste buds (n)	0.000	>0.999
	coexpressing taste buds (n) (Gnat3-positive and tdTomato-positive) (Fig. 4C)	0.655	0.548
	tdTomato ratio (%) (tdTomato-positive/Gnat3-positive)	0.115	0.914
	coexpression ratio (%) (Gnat3-positive and tdTomato-positive/Gnat3-positive) (Fig. 4D)	0.794	0.472
Car4	Car4-positive taste buds (n)	0.612	0.573
	tdTomato-positive taste buds (n)	1.492	0.266
	coexpressing taste buds (n) (Car4-positive and tdTomato-positive) (Fig. 4F)	1.581	0.189
	tdTomato ratio (%) (tdTomato-positive/Car4-positive)	1.545	0.253
	coexpression ratio (%) (Car4-positive and tdTomato-positive/Car4-positive) (Fig. 4G)	1.644	0.175
Dox was administrated for 14 consecutive days (experimental days 1-14). Mice received a single blue-light-illumination session on experimental day 14, with illumination duration set to either 1 h or 2 h. The expression of tdTomato in taste buds was analyzed at p-day 14 (experimental day 28).

## Sheet: Table S3
Table S3 The post hoc Tukey HSD test results for the combined effects of p-day and illumination frequency (Fig. 5).
Stained (primary antibody)	Variable	p-day 14, 1 session vs. p-day 7, 1 session	p-day 7, 7 sessions vs. p-day 7, 1 session	p-day 14, 7 sessions vs. p-day 7, 1 session	p-day 7, 7 sessions vs. p-day 14, 1 session	p-day 14, 7 sessions vs. p-day 14, 1 session	p-day 14, 7 sessions vs. p-day 7, 7 sessions
Gnat3	Gnat3-positive taste buds (n)	0.997	0.144	0.997	0.111	0.98	0.186
	tdTomato-positive taste buds (n)	0.9	0.001	0.155	0.002	0.378	0.014
	coexpressing taste buds (n) (Gnat3-positive and tdTomato-positive) (Fig. 5C)	0.678	<0.001	0.063	0.001	0.301	0.006
	tdTomato ratio (%) (tdTomato-positive/Gnat3-positive)	0.798	<0.001	0.06	0.001	0.214	0.014
	coexpression ratio (%) (Gnat3-positive and tdTomato-positive/Gnat3-positive) (Fig. 5D)	0.428	<0.001	0.013	<0.001	0.116	0.004
Car4	Car4-positive taste buds (n)	0.922	0.704	0.207	0.964	0.45	0.704
	tdTomato-positive taste buds (n)	0.551	0.021	<0.001	0.139	0.002	0.039
	coexpressing taste buds (n) (Car4-positive and tdTomato-positive) (Fig. 5F)	0.883	0.149	0.002	0.384	0.004	0.038
	tdTomato ratio (%) (tdTomato-positive/Car4-positive)	0.402	0.009	<0.001	0.087	0.001	0.032
	coexpression ratio (%) (Car4-positive and tdTomato-positive/Car4-positive) (Fig. 5G)	0.925	0.195	0.005	0.422	0.01	0.096
Dox was administrated for 14 consecutive days (experimental days 1-14). Mice received seven illumination sessions with a fixed illumination duration of 2 h. Seven illumination sessions were delivered at 2-day intervals (experimental days 2, 4, 6, 8, 10, 12, and 14). The expression of tdTomato in taste buds was analyzed on p-days 7 and 14 (experimental days 21 and 28).

## Sheet: Table S4
Table S4 The Student’s t test results for genomic DNA qPCR analysis in TRE-PA-Cre:R26-rtTA:Tas1r3-flox mice with or without blue-light-illumination (Fig. 6B).
Variable	t	p
Tas1r3	6.788	<0.001

## Sheet: Table S5
Table S5 The Student’s t test results for RT-qPCR analysis in TRE-PA-Cre:R26-rtTA:Tas1r3-flox mice with or without blue-light-illumination (Fig. 6C).
Variable	t	p
Tas1r3	4.010	0.002
Gnat3	0.102	0.921
Plcb2	0.548	0.596

## Sheet: Table S6
Table S6 The post hoc Tukey HSD test results for genotype comparisons under sucrose/MSG solution (Fig. 6D and E)
genotype	genotype	Sig. (sucrose)	Sig. (MSG)
wild type (Fig.6D and E, black line)	TRE-PA-Cre:R26-rtTA:Tas1r3-flox(without blue-light-illumination)	0.77378	0.701236
	TRE-PA-Cre:R26-rtTA:Tas1r3-flox(with blue-light-illumination)	4.8802073493448E-12	7.02660152285262E-13
	Tas1r3-KO	7.01994018470486E-13	7.01994018470486E-13
TRE-PA-Cre:R26-rtTA:Tas1r3-flox(without blue-light-illumination) (Fig.6D and E, blue line)	wild type	0.77378	0.701236
	TRE-PA-Cre:R26-rtTA:Tas1r3-flox(with blue-light-illumination)	3.9564129750147E-11	7.11652958784725E-13
	Tas1r3-KO	7.01994018470486E-13	7.01994018470486E-13
TRE-PA-Cre:R26-rtTA:Tas1r3-flox(with blue-light-illumination) (Fig.6D and E, red line)	wild type	4.8802073493448E-12	7.02660152285262E-13
	TRE-PA-Cre:R26-rtTA:Tas1r3-flox(without blue-light-illumination)	3.9564129750147E-11	7.11652958784725E-13
	Tas1r3-KO	8.18345391451203E-13	6.80246537854146E-06
Tas1r3-KO (Fig.6D and E, green line)	wild type	7.01994018470486E-13	7.01994018470486E-13
	TRE-PA-Cre:R26-rtTA:Tas1r3-flox(without blue-light-illumination)	7.01994018470486E-13	7.01994018470486E-13
	TRE-PA-Cre:R26-rtTA:Tas1r3-flox(with blue-light-illumination)	8.18345391451203E-13	6.80246537854146E-06
Dox was administrated for 14 consecutive days (experimental days 1-14). Mice received seven illumination sessions with a fixed illumination duration of 2 h. Illumination sessions were delivered at 2-day intervals (experimental days 2, 4, 6, 8, 10, 12, and 14). Training for the short-term lick test begins from p-day 1 (experimental day 15) and lick test for each tastant starts from p-day 7 (experi…
